# Supplementary material for: Atomic diffusion and mixing in old stars – VIII. Chemical abundance variations in the globular cluster M4 (NGC 6121)
Source: Mon Not R Astron Soc. 2023 Dec 23;527(4):12120–39. doi: 10.1093/mnras/stad3973 (PMC10783552; doi:10.1093/mnras/stad3973)
Supplement: stad3973_Supplemental_File — Table 2. Dereddened photometry, S/N measured in the continuum in all three spectrograph settings, and stellar parameters. [file stad3973_supplemental_file.txt]

ID          RA(J2000)    Dec(J2000)  V-I    V        S/N  Teff  log g vmic
M4-8460    245.947189   -26.374998   1.512  14.507   120  4989  2.85  1.32
M4-8777    245.937393   -26.361475   1.462  15.257    95  5115  3.21  1.24
M4-9156    245.906998   -26.343929   1.539  14.083   115  4905  2.65  1.36
M4-13282   245.790207   -26.391041   1.238  16.582    51  6077  4.08  1.67
M4-28007   245.805023   -26.668879   1.504  14.949    93  5058  3.04  1.28
M4-28890   245.808380   -26.634052   1.306  16.393    56  5691  3.90  1.31
M4-28999   245.744095   -26.629938   1.269  16.721    49  6114  4.12  1.71
M4-29074   245.801117   -26.627436   1.272  16.567    52  5996  4.04  1.60
M4-29411   245.799026   -26.615091   1.372  16.317    67  5432  3.77  1.11
M4-29643   245.757233   -26.606016   1.314  16.386    61  5657  3.88  1.28
M4-29729   245.754745   -26.602362   1.289  16.458    55  5815  3.96  1.43
M4-30167   245.795822   -26.586775   1.328  16.468    59  5721  3.91  1.34
M4-30475   245.719543   -26.576086   1.502  14.875   103  5048  3.01  1.28
M4-31364   245.801315   -26.545910   1.474  15.461    94  5137  3.28  1.22
M4-31612   245.818344   -26.538235   1.487  14.950    97  5064  3.06  1.27
M4-32014   245.791840   -26.526640   1.384  16.414    67  5508  3.81  1.14
M4-32369   245.765167   -26.516289   1.467  15.340    91  5123  3.24  1.23
M4-32823   245.775970   -26.502649   1.353  16.361    57  5523  3.82  1.15
M4-33005   245.820419   -26.496639   1.634  13.218   110  4714  2.20  1.47
M4-33263   245.793091   -26.487000   1.249  16.779    53  6167  4.17  1.76
M4-33584   245.791367   -26.476000   1.530  14.556   120  4989  2.85  1.32
M4-33744   245.807968   -26.470360   1.256  16.652    54  6098  4.10  1.69
M4-34428   245.803162   -26.444555   1.450  16.306    68  5274  3.66  1.14
M4-36015   245.900894   -26.666784   1.512  14.133   114  4925  2.69  1.35
M4-36260   245.884186   -26.661438   1.200  16.689    44  6172  4.17  1.76
M4-36514   245.904114   -26.656372   1.204  16.723    46  6183  4.19  1.78
M4-36767   245.924362   -26.651114   1.225  16.513    50  6041  4.06  1.64
M4-36954   245.840668   -26.647408   1.242  16.634    51  6103  4.10  1.70
M4-37442   245.865692   -26.637724   1.486  15.031   109  5077  3.09  1.26
M4-37542   245.895477   -26.635786   1.480  14.475   116  4994  2.87  1.32
M4-38253   245.956451   -26.622717   1.386  16.271    69  5388  3.74  1.12
M4-38411   245.900696   -26.619402   1.250  16.406    55  5861  3.98  1.47
M4-38497   245.914108   -26.617594   1.295  16.366    60  5687  3.90  1.31
M4-38921   245.892105   -26.609539   1.269  16.682    53  6098  4.10  1.69
M4-38951   245.914352   -26.608992   1.527  14.679   113  5009  2.91  1.31
M4-39466   245.922516   -26.602665   1.217  16.391    50  5932  4.01  1.54
M4-39739   245.964951   -26.599407   1.390  16.352    60  5428  3.77  1.11
M4-39809   245.850662   -26.598526   1.489  15.303    95  5112  3.20  1.24
M4-39862   245.840561   -26.597990   1.306  16.490    54  5806  3.95  1.42
M4-40126   245.856888   -26.594595   1.299  16.413    63  5730  3.92  1.35
M4-40215   245.863571   -26.593439   1.543  14.111   118  4910  2.66  1.36
M4-41889   245.954498   -26.574154   1.224  16.645    50  6129  4.13  1.72
M4-43036   245.965790   -26.562180   1.272  16.491    57  5903  4.00  1.51
M4-43663   245.848923   -26.556074   1.496  14.553   110  5001  2.89  1.31
M4-43839   245.874069   -26.554451   1.482  14.936    94  5064  3.06  1.27
M4-44478   245.860916   -26.548532   1.240  16.656    53  6114  4.12  1.71
M4-44678   245.837234   -26.546751   1.460  15.137   102  5098  3.16  1.25
M4-47121   245.837082   -26.526884   1.637  13.393   105  4745  2.27  1.45
M4-47142   245.962097   -26.526737   1.464  15.416   101  5134  3.27  1.22
M4-47719   245.978409   -26.522198   1.611  13.267   124  4733  2.24  1.46
M4-49088   245.972504   -26.511942   1.463  15.472   102  5140  3.30  1.22
M4-50462   245.959747   -26.501045   1.460  15.321   113  5123  3.24  1.23
M4-50755   245.925461   -26.498911   1.271  16.662    61  6082  4.09  1.68
M4-50826   245.869385   -26.498310   1.172  16.600    51  6167  4.16  1.76
M4-51189   245.836151   -26.495331   1.242  16.775    53  6172  4.17  1.76
M4-51625   245.922852   -26.491837   1.260  16.775    52  6156  4.15  1.75
M4-52028   245.836227   -26.488642   1.256  16.761    49  6156  4.15  1.75
M4-52176   245.963089   -26.487211   1.329  16.550    62  5819  3.96  1.43
M4-52377   245.864639   -26.485682   1.285  16.539    55  5927  4.01  1.53
M4-53306   245.841324   -26.478342   1.498  15.267   103  5104  3.18  1.24
M4-54308   245.873413   -26.470264   1.283  16.662    56  6062  4.07  1.66
M4-54546   245.970840   -26.468489   1.607  13.757   131  4823  2.45  1.41
M4-54711   245.850113   -26.467234   1.272  16.573    62  6001  4.04  1.60
M4-55996   245.946442   -26.457163   1.265  16.500    58  5937  4.01  1.54
M4-57318   245.840378   -26.446346   1.606  13.662   145  4805  2.41  1.42
M4-58756   245.871552   -26.433292   1.519  15.019   106  5064  3.06  1.27
M4-58771   245.863480   -26.433195   1.281  16.674    52  6077  4.08  1.67
M4-59373   245.931320   -26.427082   1.554  14.361   133  4949  2.75  1.34
M4-60378   245.843796   -26.416395   1.272  16.612    39  6041  4.06  1.64
M4-63713   245.994934   -26.591228   1.178  16.630    44  6172  4.17  1.76
M4-63988   245.990555   -26.582148   1.243  16.573    41  6062  4.07  1.66
M4-64321   245.992950   -26.571772   1.244  16.544    50  6031  4.06  1.63
M4-64416   246.003601   -26.568699   1.487  14.805   112  5042  3.00  1.29
M4-65287   245.989075   -26.541613   1.525  14.287   105  4946  2.75  1.34
M4-65456   246.065125   -26.536022   1.194  16.747    41  6183  4.20  1.78
M4-65920   245.997162   -26.521994   1.228  16.768    46  6178  4.18  1.77
M4-65947   246.071350   -26.521235   1.470  14.759   106  5042  3.00  1.29
M4-66076   246.034714   -26.517263   1.214  16.772    45  6183  4.20  1.78
M4-67398   246.094818   -26.476822   1.459  15.146    94  5101  3.17  1.25
M4-68085   246.061234   -26.454664   1.578  13.505   130  4788  2.37  1.43
